# Supplementary material for: Lipoprotein(a) and Atrial Fibrillation: A Systematic Review and Meta-Analysis
Source: J Clin Med. 2025 Nov 1;14(21):7770. doi: 10.3390/jcm14217770 (PMC12608505; doi:10.3390/jcm14217770)
Supplement: Supplementary file 1 [file jcm-14-07770-s001.zip]

Archive with 1 entries (1 files):
- jcm-3932373-supplementary.pdf
